# Supplementary material for: Self-Esteem and Binge Eating among Adolescent Boys and Girls: The Role of Body Disinvestment
Source: Int J Environ Res Public Health. 2021 Jul 14;18(14):7496. doi: 10.3390/ijerph18147496 (PMC8304970; doi:10.3390/ijerph18147496)
Supplement: Supplementary file 1 [file ijerph-18-07496-s001.zip]

Archive with 1 entries (1 files):
- ijerph-1275319-supplementary.pdf
